# Supplementary material for: Analysis of DNA methylation acquisition at the imprinted Dlk1 locus reveals asymmetry at CpG dyads
Source: Epigenetics Chromatin. 2014 May 29;7:9. doi: 10.1186/1756-8935-7-9 (PMC4045959; doi:10.1186/1756-8935-7-9)
Supplement: Additional file 1 — Data used for statistical analyses of DNA methylation levels at the Dlk1 -DMR during different stages of mouse development. This file contains the numerical data used to perform Kruskal-Wallis and Mann–Whitney U tests. Data from each of the developmental stages are presented in chronological order, as they are in the Results, Figures, and Table 1. Each dataset presents the information for a specific tissue, cross (maternal allele x paternal allele), and parental allele analyzed, as indicated in columns B-D.% methylation (column E) was calculated by dividing the number of methylated CpG sites observed in a given subclone (column A) by the total number of CpG sites analyzed within the subclone; the raw data used to make these calculations are found in Figures 2, 3, 4, and 5. [file 1756-8935-7-9-S1.xlsx]

## Sheet: Dlk1 data
Additional File 1: Data used for statistical analyses of DNA methylation levels at the Dlk1-DMR during different stages of mouse development
The numerical data used to perform Kruskal-Wallis and Mann-Whitney U tests are presented below. Data from each of the developmental stages are presented in chronological order, as they are in the Results, Figures, and Table 1. Each data set presents the information for a specific tissue, cross (maternal allele x paternal allele), and parental allele analyzed, as indicated in columns B-D. % methyl…
clone	tissue	cross	paternal (p) or maternal (m)	% methylation
1	sperm	BxC	p	0.531
2	sperm	BxC	p	0.344
3	sperm	BxC	p	0.188
4	sperm	BxC	p	0.125
5	sperm	BxC	p	0.125
6	sperm	BxC	p	0.074
7	sperm	BxC	p	0.031
8	sperm	BxC	p	0.031
9	sperm	BxC	p	0
10	sperm	BxC	p	0
11	sperm	BxC	p	0
clone	tissue	cross	paternal (p) or maternal (m)	% methylation
1	sperm	BxC	m	0.25
2	sperm	BxC	m	0.219
3	sperm	BxC	m	0.156
4	sperm	BxC	m	0.094
5	sperm	BxC	m	0.094
6	sperm	BxC	m	0.063
7	sperm	BxC	m	0
8	sperm	BxC	m	0
9	sperm	BxC	m	0
clone	tissue	cross	paternal (p) or maternal (m)	% methylation
1	3.5 dpc	BxC	p	0.2
2	3.5 dpc	BxC	p	0.176
3	3.5 dpc	BxC	p	0.029
4	3.5 dpc	BxC	p	0.029
5	3.5 dpc	BxC	p	0.029
6	3.5 dpc	BxC	p	0.029
7	3.5 dpc	BxC	p	0.029
8	3.5 dpc	BxC	p	0
9	3.5 dpc	BxC	p	0
10	3.5 dpc	BxC	p	0
11	3.5 dpc	BxC	p	0
12	3.5 dpc	BxC	p	0
13	3.5 dpc	BxC	p	0
14	3.5 dpc	BxC	p	0
clone	tissue	cross	paternal (p) or maternal (m)	% methylation
1	3.5 dpc	BxC	m	0.028
2	3.5 dpc	BxC	m	0
3	3.5 dpc	BxC	m	0
4	3.5 dpc	BxC	m	0
5	3.5 dpc	BxC	m	0
6	3.5 dpc	BxC	m	0
clone	tissue	cross	paternal (p) or maternal (m)	% methylation
1	6.5 dpc	BxC	p	0.771
2	6.5 dpc	BxC	p	0.486
3	6.5 dpc	BxC	p	0.457
4	6.5 dpc	BxC	p	0.5
5	6.5 dpc	BxC	p	0.457
6	6.5 dpc	BxC	p	0.4
7	6.5 dpc	BxC	p	0.343
8	6.5 dpc	BxC	p	0.257
9	6.5 dpc	BxC	p	0.257
10	6.5 dpc	BxC	p	0.2
11	6.5 dpc	BxC	p	0.091
12	6.5 dpc	BxC	p	0.031
clone	tissue	cross	paternal (p) or maternal (m)	% methylation
1	6.5 dpc	BxC	m	0.222
2	6.5 dpc	BxC	m	0.229
3	6.5 dpc	BxC	m	0.222
4	6.5 dpc	BxC	m	0.194
5	6.5 dpc	BxC	m	0.194
6	6.5 dpc	BxC	m	0.194
7	6.5 dpc	BxC	m	0.194
8	6.5 dpc	BxC	m	0.167
9	6.5 dpc	BxC	m	0.111
10	6.5 dpc	BxC	m	0.083
11	6.5 dpc	BxC	m	0.028
12	6.5 dpc	BxC	m	0.028
13	6.5 dpc	BxC	m	0
clone	tissue	cross	paternal (p) or maternal (m)	% methylation
1	7.5 dpc	BxC	p	0.563
2	7.5 dpc	BxC	p	0.563
3	7.5 dpc	BxC	p	0.438
4	7.5 dpc	BxC	p	0.313
5	7.5 dpc	BxC	p	0.188
6	7.5 dpc	BxC	p	0.031
clone	tissue	cross	paternal (p) or maternal (m)	% methylation
1	7.5 dpc	BxC	m	0.25
2	7.5 dpc	BxC	m	0.25
3	7.5 dpc	BxC	m	0.25
4	7.5 dpc	BxC	m	0.094
5	7.5 dpc	BxC	m	0.625
6	7.5 dpc	BxC	m	0.625
7	7.5 dpc	BxC	m	0
8	7.5 dpc	BxC	m	0
9	7.5 dpc	BxC	m	0
10	7.5 dpc	BxC	m	0
clone	tissue	cross	paternal (p) or maternal (m)	% methylation
1	8.5 dpc	BxC	p	0.5
2	8.5 dpc	BxC	p	0.484
3	8.5 dpc	BxC	p	0.467
4	8.5 dpc	BxC	p	0.29
5	8.5 dpc	BxC	p	0.281
6	8.5 dpc	BxC	p	0.188
7	8.5 dpc	BxC	p	0.188
8	8.5 dpc	BxC	p	0.214
9	8.5 dpc	BxC	p	0.156
10	8.5 dpc	BxC	p	0.133
11	8.5 dpc	BxC	p	0.034
12	8.5 dpc	BxC	p	0.031
13	8.5 dpc	BxC	p	0
14	8.5 dpc	BxC	p	0
clone	tissue	cross	paternal (p) or maternal (m)	% methylation
1	8.5 dpc	BxC	m	0.125
2	8.5 dpc	BxC	m	0.094
3	8.5 dpc	BxC	m	0.1
4	8.5 dpc	BxC	m	0.1
5	8.5 dpc	BxC	m	0.065
6	8.5 dpc	BxC	m	0.031
7	8.5 dpc	BxC	m	0.031
8	8.5 dpc	BxC	m	0.032
9	8.5 dpc	BxC	m	0
10	8.5 dpc	BxC	m	0
11	8.5 dpc	BxC	m	0
12	8.5 dpc	BxC	m	0
clone	tissue	cross	paternal (p) or maternal (m)	% methylation
1	9.5 dpc	BxC	p	0.938
2	9.5 dpc	BxC	p	0.906
3	9.5 dpc	BxC	p	0.867
4	9.5 dpc	BxC	p	0.5
5	9.5 dpc	BxC	p	0.344
6	9.5 dpc	BxC	p	0.313
7	9.5 dpc	BxC	p	0.188
8	9.5 dpc	BxC	p	0.161
9	9.5 dpc	BxC	p	0.129
10	9.5 dpc	BxC	p	0.0625
11	9.5 dpc	BxC	p	0.031
12	9.5 dpc	BxC	p	0
clone	tissue	cross	paternal (p) or maternal (m)	% methylation
1	9.5 dpc	BxC	m	0.438
2	9.5 dpc	BxC	m	0.313
3	9.5 dpc	BxC	m	0.31
4	9.5 dpc	BxC	m	0.219
5	9.5 dpc	BxC	m	0.219
6	9.5 dpc	BxC	m	0.154
7	9.5 dpc	BxC	m	0.129
8	9.5 dpc	BxC	m	0.063
9	9.5 dpc	BxC	m	0.031
10	9.5 dpc	BxC	m	0.031
11	9.5 dpc	BxC	m	0.031
12	9.5 dpc	BxC	m	0
13	9.5 dpc	BxC	m	0
14	9.5 dpc	BxC	m	0
15	9.5 dpc	BxC	m	0
16	9.5 dpc	BxC	m	0
17	9.5 dpc	BxC	m	0
18	9.5 dpc	BxC	m	0
19	9.5 dpc	BxC	m	0
clone	tissue	cross	paternal (p) or maternal (m)	% methylation
1	14.5 dpc	BxC	p	0.906
2	14.5 dpc	BxC	p	0.656
3	14.5 dpc	BxC	p	0.531
4	14.5 dpc	BxC	p	0.5
5	14.5 dpc	BxC	p	0.406
6	14.5 dpc	BxC	p	0.281
7	14.5 dpc	BxC	p	0.156
8	14.5 dpc	BxC	p	0.156
9	14.5 dpc	BxC	p	0.094
10	14.5 dpc	BxC	p	0.065
11	14.5 dpc	BxC	p	0.063
12	14.5 dpc	BxC	p	0
13	14.5 dpc	BxC	p	0
14	14.5 dpc	BxC	p	0
clone	tissue	cross	paternal (p) or maternal (m)	% methylation
1	14.5 dpc	BxC	m	0.219
2	14.5 dpc	BxC	m	0.219
3	14.5 dpc	BxC	m	0.094
4	14.5 dpc	BxC	m	0.063
5	14.5 dpc	BxC	m	0.031
6	14.5 dpc	BxC	m	0.031
7	14.5 dpc	BxC	m	0.031
8	14.5 dpc	BxC	m	0.032
9	14.5 dpc	BxC	m	0.031
10	14.5 dpc	BxC	m	0.031
11	14.5 dpc	BxC	m	0
12	14.5 dpc	BxC	m	0
13	14.5 dpc	BxC	m	0
14	14.5 dpc	BxC	m	0
15	14.5 dpc	BxC	m	0
16	14.5 dpc	BxC	m	0
17	14.5 dpc	BxC	m	0
clone	tissue	cross	paternal (p) or maternal (m)	% methylation
1	14.5 dpc	CxB	p	0.531
2	14.5 dpc	CxB	p	0.5
3	14.5 dpc	CxB	p	0.387
4	14.5 dpc	CxB	p	0.344
5	14.5 dpc	CxB	p	0.313
6	14.5 dpc	CxB	p	0.281
7	14.5 dpc	CxB	p	0.25
8	14.5 dpc	CxB	p	0.25
9	14.5 dpc	CxB	p	0.226
10	14.5 dpc	CxB	p	0.219
11	14.5 dpc	CxB	p	0.2
12	14.5 dpc	CxB	p	0.161
13	14.5 dpc	CxB	p	0.094
14	14.5 dpc	CxB	p	0.094
15	14.5 dpc	CxB	p	0.063
16	14.5 dpc	CxB	p	0.031
17	14.5 dpc	CxB	p	0
18	14.5 dpc	CxB	p	0
19	14.5 dpc	CxB	p	0
clone	tissue	cross	paternal (p) or maternal (m)	% methylation
1	14.5 dpc	CxB	m	0.107
2	14.5 dpc	CxB	m	0.063
3	14.5 dpc	CxB	m	0.031
4	14.5 dpc	CxB	m	0.036
5	14.5 dpc	CxB	m	0.034
6	14.5 dpc	CxB	m	0
7	14.5 dpc	CxB	m	0
8	14.5 dpc	CxB	m	0
9	14.5 dpc	CxB	m	0
clone	tissue	cross	paternal (p) or maternal (m)	% methylation
1	14.5 dpc placenta	BxC	p	0.862
2	14.5 dpc placenta	BxC	p	0.774
3	14.5 dpc placenta	BxC	p	0.71
4	14.5 dpc placenta	BxC	p	0.688
5	14.5 dpc placenta	BxC	p	0.643
6	14.5 dpc placenta	BxC	p	0.533
7	14.5 dpc placenta	BxC	p	0.6
8	14.5 dpc placenta	BxC	p	0.5
9	14.5 dpc placenta	BxC	p	0.276
10	14.5 dpc placenta	BxC	p	0.214
clone	tissue	cross	paternal (p) or maternal (m)	% methylation
1	14.5 dpc placenta	BxC	m	0.934
2	14.5 dpc placenta	BxC	m	0.875
3	14.5 dpc placenta	BxC	m	0.875
4	14.5 dpc placenta	BxC	m	0.867
5	14.5 dpc placenta	BxC	m	0.875
6	14.5 dpc placenta	BxC	m	0.862
7	14.5 dpc placenta	BxC	m	0.781
8	14.5 dpc placenta	BxC	m	0.625
9	14.5 dpc placenta	BxC	m	0.613
10	14.5 dpc placenta	BxC	m	0.581
11	14.5 dpc placenta	BxC	m	0.567
12	14.5 dpc placenta	BxC	m	0.548
13	14.5 dpc placenta	BxC	m	0.516
14	14.5 dpc placenta	BxC	m	0.552
15	14.5 dpc placenta	BxC	m	0.567
16	14.5 dpc placenta	BxC	m	0.516
17	14.5 dpc placenta	BxC	m	0.467
18	14.5 dpc placenta	BxC	m	0.483
19	14.5 dpc placenta	BxC	m	0.414
20	14.5 dpc placenta	BxC	m	0.375
21	14.5 dpc placenta	BxC	m	0.313
22	14.5 dpc placenta	BxC	m	0.286
23	14.5 dpc placenta	BxC	m	0.222
24	14.5 dpc placenta	BxC	m	0.138
25	14.5 dpc placenta	BxC	m	0
26	14.5 dpc placenta	BxC	m	0
clone	tissue	cross	paternal (p) or maternal (m)	% methylation
1	17.5 dpc liver	CxB	p	0.969
2	17.5 dpc liver	CxB	p	0.967
3	17.5 dpc liver	CxB	p	0.938
4	17.5 dpc liver	CxB	p	0.938
5	17.5 dpc liver	CxB	p	0.903
6	17.5 dpc liver	CxB	p	0.875
7	17.5 dpc liver	CxB	p	0.875
8	17.5 dpc liver	CxB	p	0.875
9	17.5 dpc liver	CxB	p	0.333
10	17.5 dpc liver	CxB	p	0.25
11	17.5 dpc liver	CxB	p	0.031
clone	tissue	cross	paternal (p) or maternal (m)	% methylation
1	17.5 dpc liver	CxB	m	0.594
2	17.5 dpc liver	CxB	m	0.563
3	17.5 dpc liver	CxB	m	0.531
4	17.5 dpc liver	CxB	m	0.344
5	17.5 dpc liver	CxB	m	0.423
6	17.5 dpc liver	CxB	m	0.313
7	17.5 dpc liver	CxB	m	0.281
8	17.5 dpc liver	CxB	m	0.156
9	17.5 dpc liver	CxB	m	0.031
10	17.5 dpc liver	CxB	m	0
11	17.5 dpc liver	CxB	m	0
12	17.5 dpc liver	CxB	m	0
13	17.5 dpc liver	CxB	m	0
14	17.5 dpc liver	CxB	m	0
clone	tissue	cross	paternal (p) or maternal (m)	% methylation
1	5 dpp liver	BxC	p	0.875
2	5 dpp liver	BxC	p	0.531
3	5 dpp liver	BxC	p	0.531
4	5 dpp liver	BxC	p	0.5
5	5 dpp liver	BxC	p	0.433
6	5 dpp liver	BxC	p	0.344
7	5 dpp liver	BxC	p	0.188
8	5 dpp liver	BxC	p	0.188
clone	tissue	cross	paternal (p) or maternal (m)	% methylation
1	5 dpp liver	BxC	m	0.563
2	5 dpp liver	BxC	m	0.531
3	5 dpp liver	BxC	m	0.065
4	5 dpp liver	BxC	m	0.033
5	5 dpp liver	BxC	m	0.031
6	5 dpp liver	BxC	m	0.031
7	5 dpp liver	BxC	m	0
8	5 dpp liver	BxC	m	0
9	5 dpp liver	BxC	m	0
10	5 dpp liver	BxC	m	0
11	5 dpp liver	BxC	m	0
12	5 dpp liver	BxC	m	0
clone	tissue	cross	paternal (p) or maternal (m)	% methylation
1	5 dpp liver	CxB	p	1
2	5 dpp liver	CxB	p	0.906
3	5 dpp liver	CxB	p	0.875
4	5 dpp liver	CxB	p	0.813
5	5 dpp liver	CxB	p	0.375
6	5 dpp liver	CxB	p	0.313
7	5 dpp liver	CxB	p	0.063
clone	tissue	cross	paternal (p) or maternal (m)	% methylation
1	5 dpp liver	CxB	m	0.516
2	5 dpp liver	CxB	m	0.548
3	5 dpp liver	CxB	m	0.516
4	5 dpp liver	CxB	m	0.636
5	5 dpp liver	CxB	m	0.375
6	5 dpp liver	CxB	m	0.138
7	5 dpp liver	CxB	m	0.222
8	5 dpp liver	CxB	m	0.031
9	5 dpp liver	CxB	m	0
10	5 dpp liver	CxB	m	0
11	5 dpp liver	CxB	m	0
12	5 dpp liver	CxB	m	0
clone	tissue	cross	paternal (p) or maternal (m)	% methylation
1	5 dpp lung	BxC	p	0.938
2	5 dpp lung	BxC	p	0.813
3	5 dpp lung	BxC	p	0.75
4	5 dpp lung	BxC	p	0.548
5	5 dpp lung	BxC	p	0.452
6	5 dpp lung	BxC	p	0.355
7	5 dpp lung	BxC	p	0.276
8	5 dpp lung	BxC	p	0.25
9	5 dpp lung	BxC	p	0.2
10	5 dpp lung	BxC	p	0.138
11	5 dpp lung	BxC	p	0.071
clone	tissue	cross	paternal (p) or maternal (m)	% methylation
1	5 dpp lung	BxC	m	0.375
2	5 dpp lung	BxC	m	0.333
3	5 dpp lung	BxC	m	0.25
4	5 dpp lung	BxC	m	0.188
5	5 dpp lung	BxC	m	0.067
6	5 dpp lung	BxC	m	0.063
7	5 dpp lung	BxC	m	0.067
8	5 dpp lung	BxC	m	0.063
9	5 dpp lung	BxC	m	0.031
10	5 dpp lung	BxC	m	0.032
11	5 dpp lung	BxC	m	0.033
12	5 dpp lung	BxC	m	0
13	5 dpp lung	BxC	m	0
14	5 dpp lung	BxC	m	0
15	5 dpp lung	BxC	m	0
16	5 dpp lung	BxC	m	0
17	5 dpp lung	BxC	m	0
clone	tissue	cross	paternal (p) or maternal (m)	% methylation
1	5 dpp lung	CxB	p	0.613
2	5 dpp lung	CxB	p	0.5
3	5 dpp lung	CxB	p	0.438
4	5 dpp lung	CxB	p	0.375
5	5 dpp lung	CxB	p	0.379
6	5 dpp lung	CxB	p	0.345
clone	tissue	cross	paternal (p) or maternal (m)	% methylation
1	5 dpp lung	CxB	m	0.913
2	5 dpp lung	CxB	m	0.406
3	5 dpp lung	CxB	m	0.313
4	5 dpp lung	CxB	m	0.063
5	5 dpp lung	CxB	m	0.033
6	5 dpp lung	CxB	m	0.034
7	5 dpp lung	CxB	m	0.031
8	5 dpp lung	CxB	m	0
9	5 dpp lung	CxB	m	0
10	5 dpp lung	CxB	m	0
11	5 dpp lung	CxB	m	0
12	5 dpp lung	CxB	m	0
clone	tissue	cross	paternal (p) or maternal (m)	% methylation
1	adult liver	BxC	p	0.906
2	adult liver	BxC	p	0.813
3	adult liver	BxC	p	0.813
4	adult liver	BxC	p	0.806
5	adult liver	BxC	p	0.8
6	adult liver	BxC	p	0.677
7	adult liver	BxC	p	0.656
8	adult liver	BxC	p	0.667
9	adult liver	BxC	p	0.355
10	adult liver	BxC	p	0.111
clone	tissue	cross	paternal (p) or maternal (m)	% methylation
1	adult liver	BxC	m	0.844
2	adult liver	BxC	m	0.813
3	adult liver	BxC	m	0.742
4	adult liver	BxC	m	0.688
5	adult liver	BxC	m	0.688
6	adult liver	BxC	m	0.531
7	adult liver	BxC	m	0.375
8	adult liver	BxC	m	0.188
9	adult liver	BxC	m	0
clone	tissue	cross	paternal (p) or maternal (m)	% methylation
1	adult liver	CxB	p	0.875
2	adult liver	CxB	p	0.813
3	adult liver	CxB	p	0.813
4	adult liver	CxB	p	0.813
5	adult liver	CxB	p	0.813
6	adult liver	CxB	p	0.767
7	adult liver	CxB	p	0.781
8	adult liver	CxB	p	0.688
9	adult liver	CxB	p	0.625
10	adult liver	CxB	p	0.563
11	adult liver	CxB	p	0.563
12	adult liver	CxB	p	0.469
13	adult liver	CxB	p	0.063
14	adult liver	CxB	p	0.031
15	adult liver	CxB	p	0.031
clone	tissue	cross	paternal (p) or maternal (m)	% methylation
1	adult liver	CxB	m	0.625
2	adult liver	CxB	m	0.625
3	adult liver	CxB	m	0.594
4	adult liver	CxB	m	0.594
5	adult liver	CxB	m	0.563
6	adult liver	CxB	m	0.563
7	adult liver	CxB	m	0.531
8	adult liver	CxB	m	0.563
9	adult liver	CxB	m	0.531
10	adult liver	CxB	m	0.5
11	adult liver	CxB	m	0.5
12	adult liver	CxB	m	0.586
13	adult liver	CxB	m	0.5
14	adult liver	CxB	m	0.438
15	adult liver	CxB	m	0.467
16	adult liver	CxB	m	0.344
17	adult liver	CxB	m	0.094
18	adult liver	CxB	m	0.031
19	adult liver	CxB	m	0.031
20	adult liver	CxB	m	0
21	adult liver	CxB	m	0
clone	tissue	cross	paternal (p) or maternal (m)	% methylation
1	adult lung	BxC	p	0.75
2	adult lung	BxC	p	0.531
3	adult lung	BxC	p	0.25
4	adult lung	BxC	p	0.188
5	adult lung	BxC	p	0.167
6	adult lung	BxC	p	0.161
7	adult lung	BxC	p	0.156
8	adult lung	BxC	p	0.125
9	adult lung	BxC	p	0.129
10	adult lung	BxC	p	0.125
11	adult lung	BxC	p	0.125
12	adult lung	BxC	p	0.094
13	adult lung	BxC	p	0.098
14	adult lung	BxC	p	0.067
15	adult lung	BxC	p	0.063
16	adult lung	BxC	p	0
17	adult lung	BxC	p	0
clone	tissue	cross	paternal (p) or maternal (m)	% methylation
1	adult lung	BxC	m	0.219
2	adult lung	BxC	m	0.167
3	adult lung	BxC	m	0.133
4	adult lung	BxC	m	0.125
5	adult lung	BxC	m	0.125
6	adult lung	BxC	m	0.133
7	adult lung	BxC	m	0.094
8	adult lung	BxC	m	0.098
9	adult lung	BxC	m	0.067
10	adult lung	BxC	m	0.063
11	adult lung	BxC	m	0.063
12	adult lung	BxC	m	0.071
13	adult lung	BxC	m	0.031
14	adult lung	BxC	m	0.04
15	adult lung	BxC	m	0.031
16	adult lung	BxC	m	0.031
17	adult lung	BxC	m	0.031
18	adult lung	BxC	m	0
19	adult lung	BxC	m	0
20	adult lung	BxC	m	0
21	adult lung	BxC	m	0
22	adult lung	BxC	m	0
23	adult lung	BxC	m	0
24	adult lung	BxC	m	0
clone	tissue	cross	paternal (p) or maternal (m)	% methylation
1	adult lung	CxB	p	0.938
2	adult lung	CxB	p	0.906
3	adult lung	CxB	p	0.844
4	adult lung	CxB	p	0.688
5	adult lung	CxB	p	0.656
6	adult lung	CxB	p	0.5
7	adult lung	CxB	p	0.438
8	adult lung	CxB	p	0.438
9	adult lung	CxB	p	0.375
10	adult lung	CxB	p	0.031
11	adult lung	CxB	p	0
clone	tissue	cross	paternal (p) or maternal (m)	% methylation
1	adult lung	CxB	m	0.938
2	adult lung	CxB	m	0.719
3	adult lung	CxB	m	0.688
4	adult lung	CxB	m	0.625
5	adult lung	CxB	m	0.625
6	adult lung	CxB	m	0.563
7	adult lung	CxB	m	0.5
8	adult lung	CxB	m	0.469
9	adult lung	CxB	m	0.313
10	adult lung	CxB	m	0.25
11	adult lung	CxB	m	0.25
12	adult lung	CxB	m	0.219
13	adult lung	CxB	m	0.188
14	adult lung	CxB	m	0.125
15	adult lung	CxB	m	0.125
16	adult lung	CxB	m	0.094
17	adult lung	CxB	m	0.063
18	adult lung	CxB	m	0.063
19	adult lung	CxB	m	0.031
20	adult lung	CxB	m	0
21	adult lung	CxB	m	0
